# Supplementary material for: Multilevel evidence of MECP2-associated mitochondrial dysfunction and its therapeutic implications
Source: Front Psychiatry. 2024 Jan 5;14:1301272. doi: 10.3389/fpsyt.2023.1301272 (PMC10796460; doi:10.3389/fpsyt.2023.1301272)
Supplement: Supplementary file 1 [file Table_1.xlsx]

## Sheet: ALL DEG vs controls
Transcript	Patient.value	Control.value	log2foldchange	pvalue	padjust	significance	gene_id	gene_name	gene_description
TCONS_00031392	168.966	1082.8	-2.67996	0.00005	0.661563	TRUE	ENSG00000227081	AC005912.1	ribosomal protein S27 (RPS27) pseudogene
ENST00000221804	25.8377	159.663	-2.62749	0.00005	0.661563	TRUE	ENSG00000105205	CLC	Charcot-Leyden crystal galectin [Source:HGNC Symbol;Acc:HGNC:2014]
ENST00000368567	680.986	3369.32	-2.30676	0.00005	0.661563	TRUE	ENSG00000177954	RPS27	ribosomal protein S27 [Source:HGNC Symbol;Acc:HGNC:10416]
ENST00000274065	44.3239	215.661	-2.28261	0.00005	0.661563	TRUE	ENSG00000145425	RPS3A	ribosomal protein S3A [Source:HGNC Symbol;Acc:HGNC:10421]
ENST00000377803	126.868	453.681	-1.83835	0.0001	0.999683	TRUE	ENSG00000197061	HIST1H4C	histone cluster 1 H4 family member c [Source:HGNC Symbol;Acc:HGNC:4787]
ENST00000374213	124.962	590.237	-2.23981	0.00015	0.999683	TRUE	ENSG00000169442	CD52	CD52 molecule [Source:HGNC Symbol;Acc:HGNC:1804]
ENST00000287038	297.509	852.225	-1.5183	0.00015	0.999683	TRUE	ENSG00000156482	RPL30	ribosomal protein L30 [Source:HGNC Symbol;Acc:HGNC:10333]
ENST00000377861	4.30204	1.44176	1.57719	0.00025	0.999683	TRUE	ENSG00000184226	PCDH9	protocadherin 9 [Source:HGNC Symbol;Acc:HGNC:8661]
ENST00000242719	15.8992	42.4571	-1.41706	0.0003	0.999683	TRUE	ENSG00000123091	RNF11	ring finger protein 11 [Source:HGNC Symbol;Acc:HGNC:10056]
ENST00000301821	139.573	363.138	-1.3795	0.0004	0.999683	TRUE	ENSG00000168028	RPSA	ribosomal protein SA [Source:HGNC Symbol;Acc:HGNC:6502]
ENST00000296370	9109-10-01	41.6009	-1.93085	0.00045	0.999683	TRUE	ENSG00000163993	S100P	S100 calcium binding protein P [Source:HGNC Symbol;Acc:HGNC:10504]
ENST00000471152	1056.65	373.7	1.49955	0.0005	0.999683	TRUE	ENSG00000234851	RPL23AP42	ribosomal protein L23a pseudogene 42 [Source:HGNC Symbol;Acc:HGNC:35942]
ENST00000327857	16.1115	135.791	-3.07522	0.00055	0.999683	TRUE	ENSG00000239839	DEFA3	defensin alpha 3 [Source:HGNC Symbol;Acc:HGNC:2762]
ENST00000242465	362.266	948.072	-1.38795	0.0006	0.999683	TRUE	ENSG00000122862	SRGN	serglycin [Source:HGNC Symbol;Acc:HGNC:9361]
ENST00000368046	73.2219	195.041	-1.41343	0.00075	0.999683	TRUE	ENSG00000117091	CD48	CD48 molecule [Source:HGNC Symbol;Acc:HGNC:1683]
TCONS_00037471	62.8593	248.984	-1.98586	0.0012	0.999683	TRUE	ENSG00000133112	TPT1	tumor protein, translationally-controlled 1 [Source:HGNC Symbol;Acc:HGNC:12022]
ENST00000501597	319.316	887.925	-1.47546	0.0019	0.999683	TRUE	ENSG00000229117	RPL41	ribosomal protein L41 [Source:HGNC Symbol;Acc:HGNC:10354]
ENST00000231009	6.47712	24.2086	-1.90209	0.00215	0.999683	TRUE	ENSG00000113088	GZMK	granzyme K [Source:HGNC Symbol;Acc:HGNC:4711]
ENST00000216832	37.2459	16.2501	1.19663	0.00225	0.999683	TRUE	ENSG00000100941	PNN	pinin, desmosome associated protein [Source:HGNC Symbol;Acc:HGNC:9162]
ENST00000620364	5.33642	1.66387	1.68133	0.00255	0.999683	TRUE	ENSG00000082293	COL19A1	collagen type XIX alpha 1 chain [Source:HGNC Symbol;Acc:HGNC:2196]
ENST00000373298	4.64277	16.0472	-1.78926	0.00325	0.999683	TRUE	ENSG00000078596	ITM2A	integral membrane protein 2A [Source:HGNC Symbol;Acc:HGNC:6173]
ENST00000223293	17.983	43.2383	-1.26568	0.0034	0.999683	TRUE	ENSG00000106560	GIMAP2	GTPase, IMAP family member 2 [Source:HGNC Symbol;Acc:HGNC:21789]
ENST00000295955	3663-11-01	136.424	-3.58526	0.0036	0.999683	TRUE	ENSG00000163682	RPL9	ribosomal protein L9 [Source:HGNC Symbol;Acc:HGNC:10369]
ENST00000243924	118.222	38.8013	1.60733	0.00425	0.999683	TRUE	ENSG00000124102	PI3	peptidase inhibitor 3 [Source:HGNC Symbol;Acc:HGNC:8947]
ENST00000263168	30.2171	65.1164	-1.10766	0.00455	0.999683	TRUE	ENSG00000116489	CAPZA1	capping actin protein of muscle Z-line subunit alpha 1 [Source:HGNC Symbol;Acc:HGNC:1488]
TCONS_00032675	6.20186	26.2233	-2.08008	0.0047	0.999683	TRUE	ENSG00000167768	KRT1	keratin 1 [Source:HGNC Symbol;Acc:HGNC:6412]
ENST00000423610	0	1.96001	-inf	0.0052	0.999683	TRUE	ENSG00000232346	Z74021.1	ribosomal protein S17 (RPS17) pseudogene
TCONS_00038667	3728-01-01	0.344747	1.99351	0.00565	0.999683	TRUE	XLOC_030660	LORF2	LINE-1 retrotransposable element ORF2 protein
ENST00000443998	156.063	63.6244	1.29447	0.00575	0.999683	TRUE	ENSG00000230202	AL450405.1	ribosomal protein L29 (RPL29) pseudogene
ENST00000291568	17.2664	6.23674	4691-01-01	0.00605	0.999683	TRUE	ENSG00000160213	CSTB	cystatin B [Source:HGNC Symbol;Acc:HGNC:2482]
ENST00000262424	29.5112	14.2093	1.05443	0.0064	0.999683	TRUE	ENSG00000103196	CRISPLD2	cysteine rich secretory protein LCCL domain containing 2 [Source:HGNC Symbol;Acc:HGNC:25248]
ENST00000260379	435.847	211.101	1.04589	0.00655	0.999683	TRUE	ENSG00000137818	RPLP1	ribosomal protein lateral stalk subunit P1 [Source:HGNC Symbol;Acc:HGNC:10372]
ENST00000339600	5439-01-01	7.93389	-2.36145	0.00655	0.999683	TRUE	ENSG00000189043	NDUFA4	NDUFA4, mitochondrial complex associated [Source:HGNC Symbol;Acc:HGNC:7687]
ENST00000356708	6315-05-01	21.5092	-1.93336	0.0068	0.999683	TRUE	ENSG00000165629	ATP5F1C	ATP synthase F1 subunit gamma [Source:HGNC Symbol;Acc:HGNC:833]
TCONS_00140058	5.705	2.71703	1.0702	0.00685	0.999683	TRUE	ENSG00000175893	ZDHHC21	zinc finger DHHC-type containing 21 [Source:HGNC Symbol;Acc:HGNC:20750]
ENST00000260443	2.07415	8.37722	-2.01395	0.00785	0.999683	TRUE	ENSG00000137876	RSL24D1	ribosomal L24 domain containing 1 [Source:HGNC Symbol;Acc:HGNC:18479]
TCONS_00038656	0.140271	0.936184	-2.73857	0.0083	0.999683	TRUE	XLOC_030655	FV1	Friend virus susceptibility protein 1
ENST00000289902	249.904	120.175	1.05624	0.00905	0.999683	TRUE	ENSG00000158869	FCER1G	Fc fragment of IgE receptor Ig [Source:HGNC Symbol;Acc:HGNC:3611]
ENST00000335295	6548-03-01	25.1863	-2.78477	0.00905	0.999683	TRUE	ENSG00000244734	HBB	hemoglobin subunit beta [Source:HGNC Symbol;Acc:HGNC:4827]
ENST00000253788	195.509	398.836	-1.02856	0.0092	0.999683	TRUE	ENSG00000131469	RPL27	ribosomal protein L27 [Source:HGNC Symbol;Acc:HGNC:10328]
TCONS_00147708	4.06851	0.889226	2.19388	0.0098	0.999683	TRUE	ENSG00000224610	AC108879.1	novel transcript
ENST00000563390	59.7404	547.217	-3.19533	0.0099	0.999683	TRUE	ENSG00000134419	RPS15A	ribosomal protein S15a [Source:HGNC Symbol;Acc:HGNC:10389]
TCONS_00047275	7.24977	29.0809	-2.00407	0.01	0.999683	TRUE	ENSG00000103811	CTSH	cathepsin H [Source:HGNC Symbol;Acc:HGNC:2535]
ENST00000243347	6.53613	17.8157	-1.44664	0.0103	0.999683	TRUE	ENSG00000123610	TNFAIP6	TNF alpha induced protein 6 [Source:HGNC Symbol;Acc:HGNC:11898]
ENST00000379607	3.46236	8.11764	-1.22931	0.0106	0.999683	TRUE	ENSG00000173674	EIF1AX	eukaryotic translation initiation factor 1A X-linked [Source:HGNC Symbol;Acc:HGNC:3250]
ENST00000370089	9.49045	34.5931	-1.86594	0.01105	0.999683	TRUE	ENSG00000112695	COX7A2	cytochrome c oxidase subunit 7A2 [Source:HGNC Symbol;Acc:HGNC:2288]
ENST00000477943	174.336	91.3023	0.933149	0.0117	0.999683	TRUE	ENSG00000242071	RPL7AP6	ribosomal protein L7a pseudogene 6 [Source:HGNC Symbol;Acc:HGNC:19785]
TCONS_00122742	7.55345	3.13513	1.26861	0.0121	0.999683	TRUE	ENSG00000187546	AGMO	alkylglycerol monooxygenase [Source:HGNC Symbol;Acc:HGNC:33784]
ENST00000574260	0	2.94748	-inf	0.01285	0.999683	TRUE	ENSG00000262227	AC004771.3	novel transcript, antisense to INCA1
TCONS_00003046	65.2051	253.664	-1.95986	0.01335	0.999683	TRUE	ENSG00000271092	TMEM56-RWDD3	TMEM56-RWDD3 readthrough [Source:HGNC Symbol;Acc:HGNC:49388]
ENST00000315927	19.0032	36.5182	-0.942372	0.01335	0.999683	TRUE	ENSG00000180667	YOD1	YOD1 deubiquitinase [Source:HGNC Symbol;Acc:HGNC:25035]
ENST00000373930	20.9782	41.5266	-0.985143	0.0136	0.999683	TRUE	ENSG00000106780	MEGF9	multiple EGF like domains 9 [Source:HGNC Symbol;Acc:HGNC:3234]
TCONS_00147847	2476-05-01	2.27263	1.20729	0.0139	0.999683	TRUE	ENSG00000065923	SLC9A7	solute carrier family 9 member A7 [Source:HGNC Symbol;Acc:HGNC:17123]
ENST00000330871	8.12377	16.8596	-1.05335	0.0142	0.999683	TRUE	ENSG00000184557	SOCS3	suppressor of cytokine signaling 3 [Source:HGNC Symbol;Acc:HGNC:19391]
ENST00000322723	39.167	19.3362	1.01834	0.01465	0.999683	TRUE	ENSG00000115053	NCL	nucleolin [Source:HGNC Symbol;Acc:HGNC:7667]
TCONS_00018134	51.9337	99.1724	-0.933269	0.01465	0.999683	TRUE	ENSG00000229644	NAMPTP1	nicotinamide phosphoribosyltransferase pseudogene 1 [Source:HGNC Symbol;Acc:HGNC:17633]
TCONS_00137321	0.556466	1.51441	-1.44439	0.0147	0.999683	TRUE	XLOC_110044	YS049	Zinc finger protein ENSP00000375192
ENST00000263368	191.001	378.902	-0.988249	0.0151	0.999683	TRUE	ENSG00000090013	BLVRB	biliverdin reductase B [Source:HGNC Symbol;Acc:HGNC:1063]
TCONS_00087947	1.44553	7.98108	-2.46498	0.0152	0.999683	TRUE	XLOC_069064	-	-
ENST00000264908	5.55348	14.2472	-1.35922	0.0154	0.999683	TRUE	ENSG00000138772	ANXA3	annexin A3 [Source:HGNC Symbol;Acc:HGNC:541]
ENST00000591758	117.073	57.264	1.0317	0.01665	0.999683	TRUE	ENSG00000224631	RPS27AP16	ribosomal protein S27a pseudogene 16 [Source:HGNC Symbol;Acc:HGNC:36855]
ENST00000307407	1.42767	7.13157	-2.32056	0.0174	0.999683	TRUE	ENSG00000169429	CXCL8	C-X-C motif chemokine ligand 8 [Source:HGNC Symbol;Acc:HGNC:6025]
TCONS_00076779	1963-05-01	1.87743	1.41498	0.0177	0.999683	TRUE	ENSG00000144218	AFF3	AF4/FMR2 family member 3 [Source:HGNC Symbol;Acc:HGNC:6473]
ENST00000629013	0	1.24415	-inf	0.01785	0.999683	TRUE	ENSG00000281720	DUX4L8	double homeobox 4 like 8 [Source:HGNC Symbol;Acc:HGNC:38670]
ENST00000330807	105.613	271.114	-1.36012	0.0183	0.999683	TRUE	ENSG00000158578	ALAS2	5'-aminolevulinate synthase 2 [Source:HGNC Symbol;Acc:HGNC:397]
ENST00000267953	3.67314	16.5142	-2.16862	0.01865	0.999683	TRUE	ENSG00000140379	BCL2A1	BCL2 related protein A1 [Source:HGNC Symbol;Acc:HGNC:991]
TCONS_00034636	0.835902	2.28699	-1.45204	0.01865	0.999683	TRUE	ENSG00000256128	LINC00944	long intergenic non-protein coding RNA 944 [Source:HGNC Symbol;Acc:HGNC:48640]
ENST00000343986	692.337	1364.24	-0.978553	0.019	0.999683	TRUE	ENSG00000171858	RPS21	ribosomal protein S21 [Source:HGNC Symbol;Acc:HGNC:10409]
ENST00000600659	259.413	97.0731	1.41811	0.01915	0.999683	TRUE	ENSG00000233927	RPS28	ribosomal protein S28 [Source:HGNC Symbol;Acc:HGNC:10418]
TCONS_00112898	3.26278	1.22178	1.41712	0.0199	0.999683	TRUE	ENSG00000173926	MARCH3	membrane associated ring-CH-type finger 3 [Source:HGNC Symbol;Acc:HGNC:28728]
ENST00000255409	39.7947	18.1189	1.13508	0.01995	0.999683	TRUE	ENSG00000133048	CHI3L1	chitinase 3 like 1 [Source:HGNC Symbol;Acc:HGNC:1932]
ENST00000373935	6.20257	13.3798	-1.10911	0.02025	0.999683	TRUE	ENSG00000151151	IPMK	inositol polyphosphate multikinase [Source:HGNC Symbol;Acc:HGNC:20739]
ENST00000559463	169.555	65.014	1.38293	0.0203	0.999683	TRUE	ENSG00000108107	RPL28	ribosomal protein L28 [Source:HGNC Symbol;Acc:HGNC:10330]
ENST00000547649	333.351	680.206	-1.02893	0.02035	0.999683	TRUE	ENSG00000092841	MYL6	myosin light chain 6 [Source:HGNC Symbol;Acc:HGNC:7587]
TCONS_00045168	2.59468	0.205173	3.66064	0.02085	0.999683	TRUE	ENSG00000188659	SAXO2	stabilizer of axonemal microtubules 2 [Source:HGNC Symbol;Acc:HGNC:33727]
ENST00000645674	6.50911	93.5213	-3.84476	0.0209	0.999683	TRUE	ENSG00000171863	RPS7	ribosomal protein S7 [Source:HGNC Symbol;Acc:HGNC:10440]
TCONS_00142973	0.226098	1.15708	-2.35546	0.02145	0.999683	TRUE	XLOC_114631	LORF2	LINE-1 retrotransposable element ORF2 protein
ENST00000367058	3.66657	1.31026	1.48457	0.02205	0.999683	TRUE	ENSG00000117322	CR2	complement C3d receptor 2 [Source:HGNC Symbol;Acc:HGNC:2336]
ENST00000301281	84.0965	170.087	-1.01616	0.02205	0.999683	TRUE	ENSG00000167671	UBXN6	UBX domain protein 6 [Source:HGNC Symbol;Acc:HGNC:14928]
ENST00000274306	17.3842	37.6251	-1.11392	0.0221	0.999683	TRUE	ENSG00000145649	GZMA	granzyme A [Source:HGNC Symbol;Acc:HGNC:4708]
ENST00000348462	482.991	922.126	-0.932968	0.0234	0.999683	TRUE	ENSG00000136942	RPL35	ribosomal protein L35 [Source:HGNC Symbol;Acc:HGNC:10344]
ENST00000397278	4589-10-01	4.47472	1.22487	0.0242	0.999683	TRUE	ENSG00000100342	APOL1	apolipoprotein L1 [Source:HGNC Symbol;Acc:HGNC:618]
ENST00000361624	559.28	221.571	3358-01-01	0.0246	0.999683	TRUE	ENSG00000198804	MT-CO1	mitochondrially encoded cytochrome c oxidase I [Source:HGNC Symbol;Acc:HGNC:7419]
ENST00000435683	1.27247	4.53501	-1.83348	0.02555	0.999683	TRUE	ENSG00000064687	ABCA7	ATP binding cassette subfamily A member 7 [Source:HGNC Symbol;Acc:HGNC:37]
ENST00000431368	0.821168	6.35466	-2.95206	0.0256	0.999683	TRUE	ENSG00000184792	OSBP2	oxysterol binding protein 2 [Source:HGNC Symbol;Acc:HGNC:8504]
ENST00000591899	15.8012	42.4006	-1.42405	0.0257	0.999683	TRUE	ENSG00000127540	UQCR11	ubiquinol-cytochrome c reductase, complex III subunit XI [Source:HGNC Symbol;Acc:HGNC:30862]
ENST00000379802	1.07702	0.179646	2.58382	0.0258	0.999683	TRUE	ENSG00000096696	DSP	desmoplakin [Source:HGNC Symbol;Acc:HGNC:3052]
ENST00000357546	17.9859	7.40687	1.27993	0.026	0.999683	TRUE	ENSG00000073737	DHRS9	dehydrogenase/reductase 9 [Source:HGNC Symbol;Acc:HGNC:16888]
ENST00000369448	52.2611	95.0255	-0.862576	0.02695	0.999683	TRUE	ENSG00000183508	FAM46C	terminal nucleotidyltransferase 5C [Source:HGNC Symbol;Acc:HGNC:24712]
ENST00000215574	71.3113	123.66	-0.794174	0.0274	0.999683	TRUE	ENSG00000099804	CDC34	cell division cycle 34 [Source:HGNC Symbol;Acc:HGNC:1734]
ENST00000378670	5.21915	20.6811	-1.98643	0.02805	0.999683	TRUE	ENSG00000164405	UQCRQ	ubiquinol-cytochrome c reductase complex III subunit VII [Source:HGNC Symbol;Acc:HGNC:29594]
TCONS_00149096	0.403639	2.41466	-2.58068	0.0282	0.999683	TRUE	XLOC_119619	-	-
ENST00000261267	899.387	1932-05-01	-1.10346	0.0283	0.999683	TRUE	ENSG00000090382	LYZ	lysozyme [Source:HGNC Symbol;Acc:HGNC:6740]
ENST00000361575	136.782	584.16	-2.09449	0.0287	0.999683	TRUE	ENSG00000198918	RPL39	ribosomal protein L39 [Source:HGNC Symbol;Acc:HGNC:10350]
TCONS_00105351	0.559336	4472-01-01	-1.37148	0.0288	0.999683	TRUE	ENSG00000248810	LINC02432	long intergenic non-protein coding RNA 2432 [Source:HGNC Symbol;Acc:HGNC:53363]
ENST00000407193	1093.3	1924-11-01	-0.815503	0.0291	0.999683	TRUE	ENSG00000164587	RPS14	ribosomal protein S14 [Source:HGNC Symbol;Acc:HGNC:10387]
TCONS_00054729	14.0623	6.48852	1.11587	0.02915	0.999683	TRUE	ENSG00000259753	AC068234.1	novel transcript
TCONS_00100744	3838-10-01	2813-04-01	1.27821	0.0293	0.999683	TRUE	ENSG00000153064	BANK1	B cell scaffold protein with ankyrin repeats 1 [Source:HGNC Symbol;Acc:HGNC:18233]
ENST00000269373	12.1878	5.75136	1.08347	0.0297	0.999683	TRUE	ENSG00000141560	FN3KRP	fructosamine 3 kinase related protein [Source:HGNC Symbol;Acc:HGNC:25700]
ENST00000367162	0.829199	3.62145	-2.12678	0.02985	0.999683	TRUE	ENSG00000133059	DSTYK	dual serine/threonine and tyrosine protein kinase [Source:HGNC Symbol;Acc:HGNC:29043]
TCONS_00108294	3897-03-01	1.45032	1.22479	0.0303	0.999683	TRUE	ENSG00000251513	LIX1-AS1	LIX1 and RIOK2 antisense RNA 1 [Source:HGNC Symbol;Acc:HGNC:52976]
TCONS_00130750	5.62724	3.02083	0.897483	0.0305	0.999683	TRUE	ENSG00000042980	ADAM28	ADAM metallopeptidase domain 28 [Source:HGNC Symbol;Acc:HGNC:206]
TCONS_00104856	7.50163	3.37545	1.15213	0.03225	0.999683	TRUE	ENSG00000145349	CAMK2D	calcium/calmodulin dependent protein kinase II delta [Source:HGNC Symbol;Acc:HGNC:1462]
ENST00000523022	6.40323	25.0198	-1.9662	0.03225	0.999683	TRUE	ENSG00000133742	CA1	carbonic anhydrase 1 [Source:HGNC Symbol;Acc:HGNC:1368]
ENST00000422956	0.263291	0.995929	-1.91939	0.03245	0.999683	TRUE	ENSG00000189223	PAX8-AS1	PAX8 antisense RNA 1 [Source:HGNC Symbol;Acc:HGNC:49271]
ENST00000375799	0.923246	3.18747	-1.78762	0.03295	0.999683	TRUE	ENSG00000116786	PLEKHM2	pleckstrin homology and RUN domain containing M2 [Source:HGNC Symbol;Acc:HGNC:29131]
TCONS_00003829	8.38957	83.206	-3.31002	0.03375	0.999683	TRUE	XLOC_002955	-	-
ENST00000310132	4.67193	11.0188	-1.23788	0.03375	0.999683	TRUE	ENSG00000007264	MATK	megakaryocyte-associated tyrosine kinase [Source:HGNC Symbol;Acc:HGNC:6906]
TCONS_00032674	0.220322	1.37958	-2.64654	0.03385	0.999683	TRUE	XLOC_025711	LORF2	LINE-1 retrotransposable element ORF2 protein
ENST00000282924	0.951603	3.45476	-1.86015	0.0348	0.999683	TRUE	ENSG00000152969	JAKMIP1	janus kinase and microtubule interacting protein 1 [Source:HGNC Symbol;Acc:HGNC:26460]
ENST00000361564	14.373	28.2084	-0.972763	0.0353	0.999683	TRUE	ENSG00000198856	OSTC	oligosaccharyltransferase complex non-catalytic subunit [Source:HGNC Symbol;Acc:HGNC:24448]
ENST00000294189	658.03	252.378	1.38257	0.03535	0.999683	TRUE	ENSG00000162244	RPL29	ribosomal protein L29 [Source:HGNC Symbol;Acc:HGNC:10331]
TCONS_00063811	0	1.17219	-inf	0.03565	0.999683	TRUE	XLOC_049903	-	-
ENST00000342216	1.20734	5.77983	-2.25919	0.03595	0.999683	TRUE	ENSG00000123143	PKN1	protein kinase N1 [Source:HGNC Symbol;Acc:HGNC:9405]
TCONS_00069890	2.96649	8.62349	-1.53951	0.03615	0.999683	TRUE	ENSG00000135636	DYSF	dysferlin [Source:HGNC Symbol;Acc:HGNC:3097]
TCONS_00034637	0.60831	2.00884	-1.72348	0.0362	0.999683	TRUE	ENSG00000256128	LINC00944	long intergenic non-protein coding RNA 944 [Source:HGNC Symbol;Acc:HGNC:48640]
TCONS_00138565	9.08868	1.62554	2.48315	0.03625	0.999683	TRUE	ENSG00000157654	PALM2-AKAP2	PALM2-AKAP2 readthrough [Source:HGNC Symbol;Acc:HGNC:33529]
TCONS_00045502	2.00508	0.818634	1.29237	0.03625	0.999683	TRUE	ENSG00000258476	LINC02207	long intergenic non-protein coding RNA 2207 [Source:HGNC Symbol;Acc:HGNC:53073]
ENST00000256447	6.77692	6025-03-01	0.911633	0.0364	0.999683	TRUE	ENSG00000134061	CD180	CD180 molecule [Source:HGNC Symbol;Acc:HGNC:6726]
ENST00000488803	57.3515	295.65	-2.36599	0.0364	0.999683	TRUE	ENSG00000240342	RPS2P5	ribosomal protein S2 pseudogene 5 [Source:HGNC Symbol;Acc:HGNC:31386]
ENST00000358056	1.55171	6.15398	-1.98766	0.0368	0.999683	TRUE	ENSG00000197045	GMFB	glia maturation factor beta [Source:HGNC Symbol;Acc:HGNC:4373]
ENST00000634661	0.922518	3.04434	-1.72248	0.0371	0.999683	TRUE	ENSG00000137501	SYTL2	synaptotagmin like 2 [Source:HGNC Symbol;Acc:HGNC:15585]
ENST00000302312	7.90632	29.1791	-1.88386	0.0373	0.999683	TRUE	ENSG00000169877	AHSP	alpha hemoglobin stabilizing protein [Source:HGNC Symbol;Acc:HGNC:18075]
ENST00000247655	22.9567	53.8435	-1.22985	0.0379	0.999683	TRUE	ENSG00000127184	COX7C	cytochrome c oxidase subunit 7C [Source:HGNC Symbol;Acc:HGNC:2292]
TCONS_00075397	113.929	235.716	-1.04891	0.0379	0.999683	TRUE	ENSG00000273269	AC073283.3	novel transcript
ENST00000361183	5.20386	11.0299	-1.08377	0.038	0.999683	TRUE	ENSG00000198898	CAPZA2	capping actin protein of muscle Z-line subunit alpha 2 [Source:HGNC Symbol;Acc:HGNC:1490]
TCONS_00112919	4.10561	2.07572	0.983984	0.03865	0.999683	TRUE	ENSG00000245937	LINC01184	long intergenic non-protein coding RNA 1184 [Source:HGNC Symbol;Acc:HGNC:49565]
ENST00000492974	108.798	52.0836	1.06275	0.03905	0.999683	TRUE	ENSG00000218426	AL590867.2	60S ribosomal protein L27a (RPL27A) pseudogene
TCONS_00143107	0.534683	1.60657	-1.58723	0.03915	0.999683	TRUE	XLOC_114740	CX062	Putative uncharacterized protein encoded by LINC00269
ENST00000354775	28.2362	16.7005	0.757656	0.03975	0.999683	TRUE	ENSG00000143149	ALDH9A1	aldehyde dehydrogenase 9 family member A1 [Source:HGNC Symbol;Acc:HGNC:412]
ENST00000469891	233.908	121.852	0.940816	0.04025	0.999683	TRUE	ENSG00000185641	AC034236.1	ribosomal protein S25 (RPS25) pseudogene
ENST00000245185	44.6103	21.1028	1.07995	0.04045	0.999683	TRUE	ENSG00000125148	MT2A	metallothionein 2A [Source:HGNC Symbol;Acc:HGNC:7406]
ENST00000336737	2.17471	9.20255	-2.08121	0.0407	0.999683	TRUE	ENSG00000069998	HDHD5	haloacid dehalogenase like hydrolase domain containing 5 [Source:HGNC Symbol;Acc:HGNC:1843]
TCONS_00075132	0.121258	1.05011	-3.11439	0.0408	0.999683	TRUE	ENSG00000237803	LINC00211	long intergenic non-protein coding RNA 211 [Source:HGNC Symbol;Acc:HGNC:37459]
ENST00000375071	3.29545	5699-11-01	-1.81184	0.04085	0.999683	TRUE	ENSG00000158825	CDA	cytidine deaminase [Source:HGNC Symbol;Acc:HGNC:1712]
TCONS_00096406	4.25896	1.45681	1.54769	0.04105	0.999683	TRUE	XLOC_075886	LORF2	LINE-1 retrotransposable element ORF2 protein
ENST00000520429	2.56192	7.50346	-1.55033	0.04135	0.999683	TRUE	ENSG00000112237	CCNC	cyclin C [Source:HGNC Symbol;Acc:HGNC:1581]
TCONS_00085999	2524-01-01	2.48562	-0.988914	0.0418	0.999683	TRUE	ENSG00000180509	KCNE1	potassium voltage-gated channel subfamily E regulatory subunit 1 [Source:HGNC Symbol;Acc:HGNC:6240]
ENST00000591501	3.42946	7.42247	-1.11392	0.042	0.999683	TRUE	ENSG00000267100	ILF3-AS1	ILF3 divergent tranacript [Source:HGNC Symbol;Acc:HGNC:27115]
ENST00000257915	8.89007	4.70494	0.918018	0.04225	0.999683	TRUE	ENSG00000135457	TFCP2	transcription factor CP2 [Source:HGNC Symbol;Acc:HGNC:11748]
ENST00000349264	325.554	857.187	-1.39671	0.04225	0.999683	TRUE	ENSG00000166710	B2M	beta-2-microglobulin [Source:HGNC Symbol;Acc:HGNC:914]
ENST00000459255	6485.54	11753.8	-0.85783	0.04245	0.999683	TRUE	ENSG00000239002	SCARNA10	small Cajal body-specific RNA 10 [Source:HGNC Symbol;Acc:HGNC:32567]
TCONS_00026405	19.3032	121.063	-2.64885	0.04255	0.999683	TRUE	ENSG00000227097	RPS28P7	ribosomal protein S28 pseudogene 7 [Source:HGNC Symbol;Acc:HGNC:35787]
TCONS_00113701	2.21626	1.08908	1.02502	0.0428	0.999683	TRUE	ENSG00000164330	EBF1	EBF transcription factor 1 [Source:HGNC Symbol;Acc:HGNC:3126]
ENST00000394332	63.2933	128.493	-1.02156	0.04355	0.999683	TRUE	ENSG00000125691	RPL23	ribosomal protein L23 [Source:HGNC Symbol;Acc:HGNC:10316]
TCONS_00055803	2.52115	5.20891	-1.0469	0.0439	0.999683	TRUE	ENSG00000167280	ENGASE	endo-beta-N-acetylglucosaminidase [Source:HGNC Symbol;Acc:HGNC:24622]
ENST00000579847	26.2179	13.4839	0.959315	0.04435	0.999683	TRUE	ENSG00000133313	CNDP2	carnosine dipeptidase 2 [Source:HGNC Symbol;Acc:HGNC:24437]
ENST00000246151	45.865	76.1708	-0.731842	0.0444	0.999683	TRUE	ENSG00000057757	PITHD1	PITH domain containing 1 [Source:HGNC Symbol;Acc:HGNC:25022]
ENST00000377795	101.564	18.3154	2.47127	0.045	0.999683	TRUE	ENSG00000019582	CD74	CD74 molecule [Source:HGNC Symbol;Acc:HGNC:1697]
TCONS_00142463	1.77277	7.58208	-2.09659	0.0453	0.999683	TRUE	ENSG00000188483	IER5L	immediate early response 5 like [Source:HGNC Symbol;Acc:HGNC:23679]
TCONS_00093251	5.27056	7445-11-01	-1.15596	0.04535	0.999683	TRUE	ENSG00000008952	SEC62	SEC62 homolog, preprotein translocation factor [Source:HGNC Symbol;Acc:HGNC:11846]
TCONS_00067591	463.608	204.212	1.18284	0.0474	0.999683	TRUE	ENSG00000171051	FPR1	formyl peptide receptor 1 [Source:HGNC Symbol;Acc:HGNC:3826]
ENST00000259254	313.186	539.912	-0.785706	0.0477	0.999683	TRUE	ENSG00000136732	GYPC	glycophorin C (Gerbich blood group) [Source:HGNC Symbol;Acc:HGNC:4704]
TCONS_00078459	0	1.30017	-inf	0.0483	0.999683	TRUE	ENSG00000163328	GPR155	G protein-coupled receptor 155 [Source:HGNC Symbol;Acc:HGNC:22951]
ENST00000321265	28.8023	14.0536	1.03525	0.04845	0.999683	TRUE	ENSG00000090273	NUDC	nuclear distribution C, dynein complex regulator [Source:HGNC Symbol;Acc:HGNC:8045]
TCONS_00065698	53.6686	3561-11-01	2.24061	0.0487	0.999683	TRUE	ENSG00000267855	NDUFA7	NADH:ubiquinone oxidoreductase subunit A7 [Source:HGNC Symbol;Acc:HGNC:7691]
ENST00000228434	1.84526	5699-05-01	-1.59383	0.0489	0.999683	TRUE	ENSG00000110848	CD69	CD69 molecule [Source:HGNC Symbol;Acc:HGNC:1694]
ENST00000353836	15.8048	5.54182	1.51193	0.04915	0.999683	TRUE	ENSG00000142512	SIGLEC10	sialic acid binding Ig like lectin 10 [Source:HGNC Symbol;Acc:HGNC:15620]
TCONS_00047142	0	3.35821	-inf	0.0494	0.999683	TRUE	XLOC_037288	ZNF91	Zinc finger protein 91
ENST00000481445	0.74165	3.25237	-2.13268	0.04945	0.999683	TRUE	ENSG00000131174	COX7B	cytochrome c oxidase subunit 7B [Source:HGNC Symbol;Acc:HGNC:2291]
ENST00000305798	9774-10-01	21.2989	-0.956242	0.04945	0.999683	TRUE	ENSG00000168785	TSPAN5	tetraspanin 5 [Source:HGNC Symbol;Acc:HGNC:17753]
ENST00000379153	9631-07-01	7949-03-01	1.06927	0.04975	0.999683	TRUE	ENSG00000112149	CD83	CD83 molecule [Source:HGNC Symbol;Acc:HGNC:1703]

## Sheet: Significant pathways on KEGG
KEGG ID	Description	GeneRatio	pvalue	padj	Count	geneID
hsa03010	Ribosome	27|80	3.31739108809e-37	4.21308668187e-35	27	ENSG00000233927|ENSG00000240342|ENSG00000162244|ENSG00000136942|ENSG00000198918|ENSG00000230202|ENSG00000164587|ENSG00000242071|ENSG00000171858|ENSG00000234851|ENSG00000227097|ENSG00000137876|ENSG00000177954|ENSG00000137818|ENSG00000232346|ENSG00000218426|ENSG00000125691|ENSG00000224631|ENSG00000131469|ENSG00000108107|ENSG00000185641|ENSG00000163682|ENSG00000145425|ENSG00000168028|ENSG00000227081…
hsa04932	Non-alcoholic fatty liver disease (NAFLD)	10|80	3.8871587564e-10	2.46834581031e-08	10	ENSG00000189043|ENSG00000112695|ENSG00000169429|ENSG00000198804|ENSG00000127540|ENSG00000184557|ENSG00000164405|ENSG00000267855|ENSG00000131174|ENSG00000127184
hsa00190	Oxidative phosphorylation	9|80	2.52050234538e-09	1.06701265955e-07	9	ENSG00000165629|ENSG00000189043|ENSG00000112695|ENSG00000198804|ENSG00000127540|ENSG00000164405|ENSG00000267855|ENSG00000131174|ENSG00000127184
hsa05012	Parkinson's disease	9|80	4.33204972279e-09	1.37542578699e-07	9	ENSG00000165629|ENSG00000189043|ENSG00000112695|ENSG00000198804|ENSG00000127540|ENSG00000164405|ENSG00000267855|ENSG00000131174|ENSG00000127184
hsa05010	Alzheimer's disease	9|80	1.73493023102e-08	4.4067227868e-07	9	ENSG00000165629|ENSG00000189043|ENSG00000112695|ENSG00000198804|ENSG00000127540|ENSG00000164405|ENSG00000267855|ENSG00000131174|ENSG00000127184
hsa05016	Huntington's disease	9|80	5.4217668336e-08	1.14760731311e-06	9	ENSG00000165629|ENSG00000189043|ENSG00000112695|ENSG00000198804|ENSG00000127540|ENSG00000164405|ENSG00000267855|ENSG00000131174|ENSG00000127184
hsa04260	Cardiac muscle contraction	6|80	6.15660855116e-07	1.11698469428e-05	6	ENSG00000112695|ENSG00000198804|ENSG00000127540|ENSG00000164405|ENSG00000131174|ENSG00000127184
hsa01100	Metabolic pathways	15|80	4.9196725928e-05	0.000780998024107	15	ENSG00000165629|ENSG00000229644|ENSG00000189043|ENSG00000267855|ENSG00000198804|ENSG00000158578|ENSG00000127540|ENSG00000133313|ENSG00000164405|ENSG00000158825|ENSG00000151151|ENSG00000073737|ENSG00000131174|ENSG00000143149|ENSG00000127184
hsa05144	Malaria	3|80	0.000875768675953	0.012358069094	3	ENSG00000244734|ENSG00000136732|ENSG00000169429
hsa00340	Histidine metabolism	2|80	0.00391743820153	0.0471803196236	2	ENSG00000143149|ENSG00000133313
hsa05132	Salmonella infection	3|80	0.00408648437684	0.0471803196236	3	ENSG00000123143|ENSG00000116786|ENSG00000169429

## Sheet: Ribosome
ENSG00000233927	ENSG00000233927	RPS28	Ribosomal Protein S28
ENSG00000240342	ENSG00000240342	RPS2P5	Ribosomal Protein S2 Pseudogene 5
ENSG00000162244	ENSG00000162244	RPL29	Ribosomal Protein L29
ENSG00000136942	ENSG00000136942	RPL35	Ribosomal Protein L35
ENSG00000198918	ENSG00000198918	RPL39	Ribosomal Protein L39
ENSG00000230202	ENSG00000230202	RPL29P4	Ribosomal Protein L29 Pseudogene 4
ENSG00000164587	ENSG00000164587	RPS14	Ribosomal Protein S14
ENSG00000242071	ENSG00000242071	RPL7AP6	Ribosomal Protein L7a Pseudogene 6
ENSG00000171858	ENSG00000171858	RPS21	Ribosomal Protein S21
ENSG00000234851	ENSG00000234851	RPL23AP42	Ribosomal Protein L23a Pseudogene 42
ENSG00000227097	ENSG00000227097	RPS28P7	Ribosomal Protein S28 Pseudogene 7
ENSG00000137876	ENSG00000137876	RSL24D1	Ribosomal L24 Domain Containing 1
ENSG00000177954	ENSG00000177954	RPS27	Ribosomal Protein S27
ENSG00000137818	ENSG00000137818	RPLP1	Ribosomal Protein Lateral Stalk Subunit P1
ENSG00000232346	ENSG00000232346	RPS17P16	Ribosomal Protein S17 Pseudogene 16
ENSG00000218426	ENSG00000218426	RPL27AP6	Ribosomal Protein L27a Pseudogene 6
ENSG00000125691	ENSG00000125691	RPL23	Ribosomal Protein L23
ENSG00000224631	ENSG00000224631	RPS27AP16	RPS27A Pseudogene 16
ENSG00000131469	ENSG00000131469	RPL27	Ribosomal Protein L27
ENSG00000108107	ENSG00000108107	RPL28	Ribosomal Protein L28
ENSG00000185641	ENSG00000185641	RPS25	Ribosomal Protein S25 Pseudogene
ENSG00000163682	ENSG00000163682	RPL9	Ribosomal Protein L9
ENSG00000145425	ENSG00000145425	RPS3A	Ribosomal Protein S3A
ENSG00000168028	ENSG00000168028	RPSA	Ribosomal Protein SA
ENSG00000227081	ENSG00000227081	RPS27P3	Ribosomal Protein S27 Pseudogene 3
ENSG00000171863	ENSG00000171863	RPS7	Ribosomal Protein S7
ENSG00000156482	ENSG00000156482	RPL30	Ribosomal Protein L30

## Sheet: oxidative phosphorylation
ENSG00000165629	ATP5F1C	ATP Synthase F1 Subunit Gamma
ENSG00000189043	NDUFA4	NDUFA4 Mitochondrial Complex Associated
ENSG00000112695	COX7A2	Cytochrome C Oxidase Subunit 7A2
ENSG00000198804	MT-CO1	Mitochondrially Encoded Cytochrome C Oxidase I
ENSG00000127540	UQCR11	Ubiquinol-Cytochrome C Reductase, Complex III Subunit XI
ENSG00000164405	UQCRQ	Ubiquinol-Cytochrome C Reductase Complex III Subunit VII
ENSG00000267855	NDUFA7	NADH:Ubiquinone Oxidoreductase Subunit A7
ENSG00000131174	COX7B	Cytochrome C Oxidase Subunit 7B
ENSG00000127184	COX7C	Cytochrome C Oxidase Subunit 7C

## Sheet: METABOLIC
ENSG00000165629	ATP5F1C	ATP Synthase F1 Subunit Gamma
ENSG00000229644	NAMPTP1	Nicotinamide Phosphoribosyltransferase Pseudogene 1
ENSG00000189043	NDUFA4	NDUFA4 Mitochondrial Complex Associated
ENSG00000267855	NDUFA7	NADH:Ubiquinone Oxidoreductase Subunit A7
ENSG00000198804	MT-CO1	Mitochondrially Encoded Cytochrome C Oxidase I
ENSG00000158578	ALAS2	5'-Aminolevulinate Synthase 2
ENSG00000127540	UQCR11	Ubiquinol-Cytochrome C Reductase, Complex III Subunit XI
ENSG00000133313	CNDP2	Carnosine Dipeptidase 2
ENSG00000164405	UQCRQ	Ubiquinol-Cytochrome C Reductase Complex III Subunit VII
ENSG00000158825	CDA	Cytidine Deaminase
ENSG00000151151	IPMK	Inositol Polyphosphate Multikinase
ENSG00000073737	DHRS9	Dehydrogenase/Reductase 9
ENSG00000131174	COX7B	Cytochrome C Oxidase Subunit 7B
ENSG00000143149	ALDH9A1	Aldehyde Dehydrogenase 9 Family Member A1
ENSG00000127184	COX7C	Cytochrome C Oxidase Subunit 7C

## Sheet: PD, AD, HD
ENSG00000165629	ATP5F1C	ATP Synthase F1 Subunit Gamma
ENSG00000189043	NDUFA4	NDUFA4 Mitochondrial Complex Associated
ENSG00000112695	COX7A2	Cytochrome C Oxidase Subunit 7A2
ENSG00000198804	MT-CO1	Mitochondrially Encoded Cytochrome C Oxidase I
ENSG00000127540	UQCR11	Ubiquinol-Cytochrome C Reductase, Complex III Subunit XI
ENSG00000164405	UQCRQ	Ubiquinol-Cytochrome C Reductase Complex III Subunit VII
ENSG00000267855	NDUFA7	NADH:Ubiquinone Oxidoreductase Subunit A7
ENSG00000131174	COX7B	Cytochrome C Oxidase Subunit 7B
ENSG00000127184	COX7C	Cytochrome C Oxidase Subunit 7C

## Sheet: NAFLD
ENSG00000189043	NDUFA4	NDUFA4 Mitochondrial Complex Associated
ENSG00000112695	COX7A2	Cytochrome C Oxidase Subunit 7A2
ENSG00000169429	CXCL8	C-X-C Motif Chemokine Ligand 8
ENSG00000198804	MT-CO1	Mitochondrially Encoded Cytochrome C Oxidase I
ENSG00000127540	UQCR11	Ubiquinol-Cytochrome C Reductase, Complex III Subunit XI
ENSG00000184557	SOCS3	Suppressor Of Cytokine Signaling 3
ENSG00000164405	UQCRQ	Ubiquinol-Cytochrome C Reductase Complex III Subunit VII
ENSG00000267855	NDUFA7	NADH:Ubiquinone Oxidoreductase Subunit A7
ENSG00000131174	COX7B	Cytochrome C Oxidase Subunit 7B
ENSG00000127184	COX7C	Cytochrome C Oxidase Subunit 7C

## Sheet: Cardiac muscle contraction
ENSG00000112695	COX7A2	Cytochrome C Oxidase Subunit 7A2
ENSG00000198804	MT-CO1	Mitochondrially Encoded Cytochrome C Oxidase I
ENSG00000127540	UQCR11	Ubiquinol-Cytochrome C Reductase, Complex III Subunit XI
ENSG00000164405	UQCRQ	Ubiquinol-Cytochrome C Reductase Complex III Subunit VII
ENSG00000131174	COX7B	Cytochrome C Oxidase Subunit 7B
ENSG00000127184	COX7C	Cytochrome C Oxidase Subunit 7C

## Sheet: Malaria
ENSG00000244734	HBB	Hemoglobin Subunit Beta
ENSG00000136732	GYPC	Glycophorin C (Gerbich Blood Group)
ENSG00000169429	CXCL8	C-X-C Motif Chemokine Ligand 8

## Sheet: Histidine metabolism
ENSG00000143149	ALDH9A1	Aldehyde Dehydrogenase 9 Family Member A1
ENSG00000133313	CNDP2	Carnosine Dipeptidase 2

[truncated: 1 more sheets: Salmonella infection]
